# Supplementary material for: Molecular and evolutionary analysis of dengue virus serotype 2 isolates from Korean travelers in 2015
Source: Arch Virol. 2020 May 14;165(8):1739–48. doi: 10.1007/s00705-020-04653-z (PMC7351809; doi:10.1007/s00705-020-04653-z)
Supplement: Supplementary file 2 — Supplementary file2 Primers targeting different genetic regions of dengue virus type 2 (XLSX 11 kb) [file 705_2020_4653_MOESM2_ESM.xlsx]

## Sheet: Sheet1
		Primer name	Nucleotide position1	sequences (5' to 3')	Reference
		d2f1	01-25	AGTTGTTAGKYTACGTGGACCGACA	In this study
		d2a21	962-985	CTGAAACCCCTTCTACAAAGTCTC	22
		d2a20	1453-1473	GCCATARCCTGTCARTTCTGC	22
		d2r26	2583-2602	CTGARCGGATTCCACAAATG	In this study
		d2f23	2376-2395	AGTATTAGTGGGAGTYGTKA	In this study
		d2a17	2959-5980	CCGCTGACATGAGTTTTGAGTC	22
		d2s8	3686-3704	TGGGCGTGACTTATCTTGC	22
		d2r49	4919-4938	RATTGGRGATCCTGACGTTC	In this study
		d2f45	4516-4535	AAACAACGRGCYGGAGTRTT	In this study
		d2a12	5476-5494	ATGGRTCTCTRCTTCCCGG	22
		d2a11	5963-5985	CCAGTGTGCACAGTCTTCATCAT	22
		d2r66	6650-6669	GTACCATAGRAGAATRCTRG	In this study
		d2f64	6444-6463	GAAYGCAYTGGACAACTTAG	In this study
		d2s16	7669-7692	CAGGAAGTGGATAGAACCTTAGCA	22
		d2a8	7465-7485	TGACACYGCAATGGTAGTGTT	In this study
		d2r88	8811-8830	TCCACTTGTTCTCATCAGTG	22
		d2f83	8357-8376	GCAACATCGGAATTGAAAGT	22
		d2s19	9182-9205	GGGACACAAGAATCACACTAGAAG	22
		d2a3	9970-9988	CCGTYGTCATCCATTCATG	In this study
		d2r105	10548-10567	TACAGCTTCATCTCACCTTG	22
		d2r107	10706-10725	AGAACCTGTTGATTCAACAGCACCAT	23
		1 Nucleotide numbering is based on KY921905 strains
