# Supplementary material for: Molecular and evolutionary analysis of dengue virus serotype 2 isolates from Korean travelers in 2015
Source: Arch Virol. 2020 May 14;165(8):1739–48. doi: 10.1007/s00705-020-04653-z (PMC7351809; doi:10.1007/s00705-020-04653-z)
Supplement: Supplementary file 3 — Supplementary file3 Recombination analysis of DENV 2 isolates in Korea (XLSX 10 kb) [file 705_2020_4653_MOESM3_ESM.xlsx]

## Sheet: Sheet1
			Event	Recombinant	Major Parent	Minor Parent	Detection Methods
							RDP	GENECONV	Bootscan	MaxChi	Chimaera	SiScan	3Seq
			1	MF156242	43254	M29095	○	○	○	○	○	○	○
			2	MF156242	43254	Unknown	○	○	○		○		○
			3	KP406804	Unknown	43248			○
